# Supplementary material for: Characterization and application of a lactate and branched chain amino acid metabolism related gene signature in a prognosis risk model for multiple myeloma
Source: Cancer Cell Int. 2023 Aug 14;23:169. doi: 10.1186/s12935-023-03007-4 (PMC10426219; doi:10.1186/s12935-023-03007-4)
Supplement: Supplementary file 1 — Additional file 1: Table S1 Primer sequences [file 12935_2023_3007_MOESM1_ESM.xlsx]

## Sheet: Sheet1
引物	序列
CKS2 F	CGGCATGTTATGTTACCCAGAG
CKS2 R	CACCAAGTCTCCTCCACTCCTC
LYZ F	AAAGATTGGGAATGGATGGCTAC
LYZ R	CACCCATGCTCTAATGCCTTGT
GAPDH F	CGAAGGTGGAGTCAACGGATTT
GAPDH R	ATGGGTGGAATCATATTGGAAC
