# Supplementary material for: Characterization and application of a lactate and branched chain amino acid metabolism related gene signature in a prognosis risk model for multiple myeloma
Source: Cancer Cell Int. 2023 Aug 14;23:169. doi: 10.1186/s12935-023-03007-4 (PMC10426219; doi:10.1186/s12935-023-03007-4)
Supplement: Supplementary file 2 — Additional file 2: Table S2 Differential IC50s observed for 168 drugs in two groups [file 12935_2023_3007_MOESM2_ESM.csv]

	sum	drug	p_value
1	120447.026346236	Carmustine_1807	0
2	111962.198830321	Nelarabine_1814	0.034
3	108923.52178951	Temozolomide_1375	0
4	71392.4107718176	EPZ5676_1563	0
5	59708.7536656167	MIRA.1_1931	0.003
6	54323.8867142594	AZD1208_1449	0.046
8	49567.6757570634	Oxaliplatin_1806	0
9	49498.5390112763	PFI3_1620	0
10	48054.4546050284	X5.Fluorouracil_1073	0
12	46182.8533591169	EPZ004777_1237	0.014
13	46144.1079659888	LY2109761_1852	0.009
14	45488.6688918172	Cyclophosphamide_1512	0.036
15	45144.0404974166	Picolinici.acid_1635	0.001
16	43737.4319136009	LJI308_2107	0
18	41541.751407235	Nutlin.3a...._1047	0
20	41361.8325069094	CZC24832_1615	0
21	38356.05175706	LCL161_1557	0
22	38293.4407441741	Leflunomide_1578	0
23	37535.0396308988	BIBR.1532_2043	0
24	37041.1235620342	Mirin_1048	0
26	36159.7798817547	GDC0810_1925	0
27	35978.5612160575	GSK2578215A_1927	0
28	34572.2233443095	AMG.319_2045	0.003
29	33374.5052597295	OSI.027_1594	0
30	32987.3075919492	Ruxolitinib_1507	0.03
31	32237.1282070799	MN.64_1854	0.004
32	31845.1384819956	Dabrafenib_1373	0
33	29860.7424209655	RVX.208_1625	0
34	28482.0110265156	PRIMA.1MET_1131	0
35	27606.5658169659	AGI.5198_1913	0
36	27497.5153842794	PLX.4720_1036	0.045
38	25790.8401692197	Fulvestrant_1816	0
39	25691.1862305389	P22077_1933	0
40	25549.6657319808	PCI.34051_1621	0.003
41	25358.9703669421	GSK591_2110	0
42	24462.8764695481	Doramapimod_1042	0
43	24223.856873009	BPD.00008900_1998	0
44	23713.7861407211	KRAS..G12C..Inhibitor.12_1855	0
45	22950.1226311026	ML323_1629	0
46	22078.7731302491	AZD5991_1720	0
48	21912.9829288532	I.BRD9_1928	0
50	21599.7917969582	XAV939_1268	0.001
51	21357.4882696065	GSK1904529A_1093	0
52	20332.5926496329	Niraparib_1177	0.007
53	19939.3957953103	Olaparib_1017	0
54	17883.7130799794	Wnt.C59_1622	0.018
55	17487.320182866	JAK1_8709_1718	0
56	16816.3909504007	AGI.6780_1634	0
57	16342.4114774706	VE821_2111	0
58	16193.1161337466	OF.1_1853	0
60	15733.7823872352	LGK974_1598	0.034
61	15204.407604379	Oxaliplatin_1089	0
62	14428.1773949328	Sapitinib_1549	0.043
64	13412.4668042363	MIM1_1996	0
66	13012.6296537709	Linsitinib_1510	0
67	12668.2028542571	TAF1_5496_1732	0.013
68	12642.989009337	AT13148_2170	0
71	11706.3043372877	Palbociclib_1054	0
73	11264.98029439	Zoledronate_1802	0
75	11035.9820225253	Nilotinib_1013	0
76	10961.2166343023	WIKI4_1940	0.001
77	10590.8255512368	Alpelisib_1560	0
78	10367.9645704879	Ipatasertib_1924	0
79	10233.9788785435	WEHI.539_1997	0
80	9821.43861037617	Tamoxifen_1199	0
81	9766.64218304037	Elephantin_1835	0
82	9479.30334421969	Sinularin_1838	0.01
83	9124.85695204062	ERK_6604_1714	0
84	8761.71783353744	BMS.345541_1249	0
85	8741.18067526339	VE.822_1613	0
86	8414.62088428219	I.BET.762_1624	0
88	7952.85448023113	Cisplatin_1005	0
89	7550.97421132113	Pyridostatin_2044	0
90	7350.47970006618	Talazoparib_1259	0
91	7328.67677024667	Crizotinib_1083	0
92	7154.87262373708	Gefitinib_1010	0.016
94	6933.3727262357	PRT062607_1631	0.007
95	6599.90848895971	AZD6482_2169	0
96	6509.11133381016	Uprosertib_2106	0
97	6432.14097943342	MK.2206_1053	0
98	6299.19179330654	JAK_8517_1739	0.027
99	6154.46498376028	Uprosertib_1553	0.003
100	6134.63259926529	VX.11e_2096	0
101	6120.93743165745	Lapatinib_1558	0
102	5938.64299178924	AZD5363_1916	0
103	5697.01657841282	Axitinib_1021	0.001
104	4989.31378362502	ZM447439_1050	0
105	4965.7506817048	AZD4547_1786	0
106	4898.50497991966	NVP.ADW742_1932	0
107	4887.5057283657	Fulvestrant_1200	0
108	4847.84662986239	GSK269962A_1192	0.006
109	4776.5047740808	Ulixertinib_1908	0
110	4688.5561264567	Tozasertib_1096	0.002
111	4670.90915134933	ERK_2440_1713	0
112	4515.92917550072	SCH772984_1564	0
113	4299.18943193153	GSK343_1627	0
114	4175.8154864523	IWP.2_1576	0
116	4165.18526352049	Sorafenib_1085	0
117	4143.11459368935	Irinotecan_1088	0
118	4063.69450417438	Afuresertib_1912	0
120	3950.78025895436	OTX015_1626	0
121	3852.27948104203	UMI.77_1939	0
123	3690.04948663394	Savolitinib_1936	0
124	3459.13692768953	YK.4.279_1239	0
125	3446.8132949878	Gallibiscoquinazole_1830	0
127	3315.60673557002	AZ6102_2109	0
128	3293.11517421735	ULK1_4989_1733	0
130	3191.60463092786	JQ1_2172	0
131	3181.2213497713	VSP34_8731_1734	0
133	2834.46040882164	Taselisib_1561	0.029
134	2808.05797846215	BDP.00009066_1866	0
135	2784.8038109963	PAK_5339_1730	0.001
136	2741.05779334483	Alisertib_1051	0
137	2718.76571685216	Ulixertinib_2047	0
138	2716.46364459145	AZD5438_1401	0
139	2644.47405260222	Entinostat_1593	0
140	2525.69546686134	AZD2014_1441	0
143	2401.97808649567	BMS.536924_1091	0
144	2369.33658384255	Cediranib_1922	0.003
145	2319.48948091625	Venetoclax_1909	0
146	2303.26143640373	AZD6738_1917	0
147	2264.69556106514	AZ960_1250	0
148	2108.96620289309	Wee1.Inhibitor_1046	0
149	2090.43794620774	IGF1R_3801_1738	0
150	1862.50010598069	AZD5153_1706	0
151	1789.83227285753	Cytarabine_1006	0
155	1275.83048826198	Pictilisib_1058	0.001
156	1148.65656070349	Obatoclax.Mesylate_1068	0
157	1143.32582289591	Vorinostat_1012	0
158	909.03329562319	Pevonedistat_1529	0
159	826.014878022353	Foretinib_2040	0
160	733.607881428184	Buparlisib_1873	0
161	698.00743883976	Docetaxel_1819	0
162	653.842651950622	Dihydrorotenone_1827	0.003
163	648.096858778605	Mitoxantrone_1810	0
164	619.327395972129	Teniposide_1809	0
166	562.344316512117	MK.1775_1179	0
168	510.571057917972	PD0325901_1060	0.002
169	495.049384760968	Telomerase.Inhibitor.IX_1930	0
170	467.47181014161	GNE.317_1926	0
171	361.823554620647	BI.2536_1086	0
172	353.292241687038	Topotecan_1808	0
173	315.099237739233	AZD7762_1022	0
174	283.748781135024	Gemcitabine_1190	0
175	225.417584660686	Sabutoclax_1849	0
176	214.749233463307	AZD8055_1059	0.039
177	200.238657474161	CDK9_5576_1708	0
178	158.096882361206	Podophyllotoxin.bromide_1825	0
179	120.123159914319	Epirubicin_1511	0
180	98.4107302141156	Vincristine_1818	0
181	58.4229903353819	Dactolisib_1057	0
182	51.3243085857733	MG.132_1862	0
183	36.4983182981714	Paclitaxel_1080	0
184	35.4877848669309	Rapamycin_1084	0
185	34.3823885025134	Luminespib_1559	0
186	31.4272082224482	Camptothecin_1003	0
187	28.7219491675213	CDK9_5038_1709	0
188	28.3084071679119	Dactinomycin_1811	0
189	24.1810486082138	Vinorelbine_2048	0
190	18.6326805710517	Dinaciclib_1180	0
191	16.3578661339289	Eg5_9814_1712	0
192	13.2844463941216	Staurosporine_1034	0
193	9.18889399570048	Vinblastine_1004	0
194	5.05721079312142	Sepantronium.bromide_1941	0
195	4.57468860487626	Docetaxel_1007	0
196	4.10944106066505	Daporinad_1248	0.016
197	3.0897595256961	Dactinomycin_1911	0
198	2.07061193760035	Bortezomib_1191	0
