# Supplementary material for: Characterization and application of a lactate and branched chain amino acid metabolism related gene signature in a prognosis risk model for multiple myeloma
Source: Cancer Cell Int. 2023 Aug 14;23:169. doi: 10.1186/s12935-023-03007-4 (PMC10426219; doi:10.1186/s12935-023-03007-4)
Supplement: Supplementary file 3 — Additional file 3: Table S3 siRNA sequences [file 12935_2023_3007_MOESM3_ESM.xlsx]

## Sheet: Sheet1
GENE	SPECIES	SENSE（5'-3'）
CKS2	Homo sapiens	5′-GCUGGGUUCAUUACAUGAUDTDT-3′
